# Supplementary material for: Genome-Wide Characterization and Expression Analyses of Major Latex Protein Gene Family in Populus simonii × P. nigra
Source: Int J Mol Sci. 2024 Feb 27;25(5):2748. doi: 10.3390/ijms25052748 (PMC10931558; doi:10.3390/ijms25052748)
Supplement: Supplementary file 1 [file ijms-25-02748-s001.zip]

Archive with 1 entries (1 files):
- ijms-2867753-supplementary.pdf
